# Supplementary material for: Effect of Fermented Artemisia argyi on Egg Quality, Nutrition, and Flavor by Gut Bacterial Mediation
Source: Animals (Basel). 2023 Nov 28;13(23):3678. doi: 10.3390/ani13233678 (PMC10705669; doi:10.3390/ani13233678)
Supplement: Supplementary file 1 [file animals-13-03678-s001.zip]

Archive with 1 entries (1 files):
- animals-2706556-supplementary.pdf
